# Supplementary material for: Drosophila Trus, the orthologue of mammalian PDCD2L, is required for proper cell proliferation, larval developmental timing, and oogenesis
Source: PLoS Genet. 2025 Jun 27;21(6):e1011469. doi: 10.1371/journal.pgen.1011469 (PMC12331172; doi:10.1371/journal.pgen.1011469)
Supplement: S1 File — (XLSX) [file pgen.1011469.s014.xlsx]

## Sheet: Fig.1B
Fig.1B- trus mutant developmental timing
(n=) : number of 1st instar larvae selected by YFP minus and transferred to a new plate on 1 day After Egg Lay(AEL).
AEL (days)	1	2	3	4	5	6	7	8	9	10	11	12	13	14
w1118-1 (n=50)	0	0	0	0	90	98	98	98	98	98	98	98	98	98	% pupariation
w1118-2 (n=50)	0	0	0	0	86	94	96	96	96	96	96	96	96	96
w1118_ave	0	0	0	0	88	96	97	97	97	97	97	97	97	97
w1118_STDEV	0	0	0	0	2.82843	2.82843	1.41421	1.41421	1.41421	1.41421	1.41421	1.41421	1.41421	1.41421
trus4-15/Dftrus-1 (n=98)	0	0	0	0	0	0	0	0	15	46	63	68	72	72	% pupariation
trus4-15/Dftrus-2 (n=99)	0	0	0	0	0	0	0	0	14	45	60	66	66	66
trus4-15/Dftrus_ave	0	0	0	0	0	0	0	0	14.5	45.5	61.5	67	69	69
trus4-15/Dftrus_STDEV	0	0	0	0	0	0	0	0	0.707107	0.707107	2.12132	1.41421	4.24264	4.24264
trus35-2/Dftrus-1 (n=100)	0	0	0	0	0	0	0	1	11	35	57	67	74	74	% pupariation
trus35-2/Dftrus-2 (n=100)	0	0	0	0	0	0	0	2	9	29	57	63	68	68
trus35-2/Dftrus_ave	0	0	0	0	0	0	0	1.5	10	32	57	65	71	71
trus35-2/Dftrus_STDEV	0	0	0	0	0	0	0	0.707107	1.41421	4.24264	0	2.82843	4.24264	4.24264
trus4-15/trus35-1 (n=96)	0	0	0	0	0	0	2	4	21	61	76	82	85	85	% pupariation
trus4-15/trus35-2 (n=96)	0	0	0	0	0	0	0	7	25	56	75	83	88	88
trus4-15/trus35_ave	0	0	0	0	0	0	1	5.5	23	58.5	75.5	82.5	86.5	86.5
trus4-15/trus35_STDEV	0	0	0	0	0	0	1.41421	2.12132	2.82843	3.53553	0.707107	0.707107	2.12132	2.12132

## Sheet: Fig.4C
Fig.4C - Developmental timing with wing disc driver induced TrusRNAi
(n=) : number of 1st instar larvae transffered to a new plate on 1 day AEL.
AEL (days)	1	2	3	4	5	6	7	8	9	10	11	12	13	14	15
w1118-1 (n=100)	0	0	0	0	20	90	94	95	95	95	95	95				% pupariation
w1118-2 (n=100)	0	0	0	0	57	86	93	95	97	97	98	98
w1118_ave	0	0	0	0	38.5	88	93.5	95	96	96	96.5	96.5
w1118_ave	0	0	0	0	38.5	88	93.5	95	96	96	96.5	96.5
STDEV.P	0	0	0	0	18.5	2	0.5	0	1	1	1.5	1.5
nub>iTrus67,UAS-dicer2-1 (n=100)	0	0	0	0	17	56	82	94	98	98	100	100	100	100	100	% pupariation
nub>iTrus67,UAS-dicer2-2 (n=100)	0	0	0	0	22	48	74	89	95	97	98	100	100	100	100
nub>iTrus67,UAS-dicer2-3 (n=50)	0	0	0	0	30	56	82	90	94	94	96	98	98	98	98
nub>iTrus67,UAS-dicer2-4 (n=50)	0	0	0	6	42	72	86	86	88	90	92	92	92	92	92
nub_ave	0	0	0	1.5	27.75	58	81	89.75	93.75	94.75	96.5	97.5	97.5	97.5	97.5
nub_ave	0	0	0	1.5	27.8	58	81	89.8	93.8	94.8	96.5	97.5	97.5	97.5	97.5
STDEV.P	0	0	0	2.59808	9.44391	8.7178	4.3589	2.86138	3.63146	3.11247	2.95804	3.27872	3.27872	3.27872	3.27872
pdm2>iTrus67,UAS-dicer2-1 (n=100)	0	0	0	0	2	6	39	79	94	97	97	97	97	97		% pupariation
pdm2>iTrus67,UAS-dicer2-2 (n=100)	0	0	0	0	0	2	7	30	65	77	81	83	84	86
pdm2>iTrus67,UAS-dicer2-3 (n=100)	0	0	0	0	0	1	18	58	74	84	90	92	92	92
pdm2>iTrus67,UAS-dicer2-4 (n=50)	0	0	0	0	0	0	12	36	64	78	86	94	94	94
pdm2>iTrus67,UAS-dicer2-5 (n=50)	0	0	0	0	0	8	34	62	76	86	92	92	92	92
pdm2_ave	0	0	0	0	0.4	3.4	22	53	74.6	84.4	89.2	91.6	91.8	92.2
pdm2_ave	0	0	0	0	0.4	3.4	22	53	74.6	84.4	89.2	91.6	91.8	92.2
STDEV.P	0	0	0	0	0.8	3.07246	12.4419	17.8885	10.8	7.17217	5.41849	4.67333	4.30813	3.6
en>iTrus67,UAS-dicer2-1 (n=80)	0	0	0	0	0	0	0	0	5	40	70	82.5	85	86.3	86.3	% pupariation
en>iTrus67,UAS-dicer2-2 (n=50)	0	0	0	0	0	0	0	4	24	44	52	58	58	58	60
en>iTrus67,UAS-dicer2-3 (n=34)	0	0	0	0	0	0	0	2.9	37.9	87.9	99.9	99.9	99.9	99.9	99.9
en>iTrus67,UAS-dicer2-4 (n=50)	0	0	0	0	0	0	0	6	48	82	90	94	94	94	94
en>iTrus67,UAS-dicer2-5 (n=75)	0	0	0	0	0	0	0	2.7	17.7	76.7	99.7	99.7	99.7	99.7	99.7
en_ave	0	0	0	0	0	0	0	3.12	26.52	66.12	82.32	86.82	87.32	87.58	87.98
en_ave	0	0	0	0	0	0	0	3.12	26.5	66.1	82.3	86.8	87.3	87.6	88
STDEV.P	0	0	0	0	0	0	0	1.95079	15.0874	20.0501	18.6611	15.734	15.6281	15.5981	14.8418
iTrus67;UAS-dicer2-1 (n=50)	0	0	0	0	76	92	98	100	100	100	100	100				% pupariation
iTrus67;UAS-dicer2-2 (n=50)	0	0	0	0	62	86	88	88	88	88	88	88
iTrus67;UAS-dicer2-3 (n=50)	0	0	0	0	40	74	82	82	86	86	86	86
iTrus67;UAS-dicer2-4 (n=100)	0	0	0	0	47	75	81	84	86	88	88	88
67;dicer_ave	0	0	0	0	56.25	81.75	87.25	88.5	90	90.5	90.5	90.5
67;dicer_ave	0	0	0	0	56.3	81.8	87.3	88.5	90	90.5	90.5	90.5
STDEV.P	0	0	0	0	13.8992	7.56224	6.75925	6.98212	5.83095	5.54527	5.54527	5.54527

## Sheet: Fig.5D
Fig.5D - Developmental timing when Xrp1RNAi or Dilp8RNAi was induced in trus mutant.
(n=) : number of 1st instar larvae selected by YFP minus and transferred to a new plate on 1 day AEL.
AEL (days)	1	2	3	4	5	6	7	8	9	10	11	12	13	14	15
da rescue positive control
da>UAS-Trus ; trus4-15/Dftrus_A (n=50)	0	0	0	0	94	96	98	98	98	98	98					% pupariation
da>UAS-Trus ; trus4-15/Dftrus_B (n=50)	0	0	0	0	88	90	90	90	92	92	92
da>UAS-Trus ; trus4-15/Dftrus_C (n=50)	0	0	0	2	70	86	86	86	86	86	86
da>UAS-Trus ; trus4-15/Dftrus_D (n=50)	0	0	0	0	80	80	80	80	80	80	80
AVERAGE_da>UAS-Trus ; trus4-15/Dftrus	0	0	0	0.5	83	88	88.5	88.5	89	89	89
AVERAGE_da>UAS-Trus ; trus4-15/Dftrus	0	0	0	0.5	83	88	88.5	88.5	89	89	89
STDEV_da>UAS-Trus ; trus4-15/Dftrus	0	0	0	1	10.3923	6.733	7.54983	7.54983	7.74597	7.74597	7.74597
RNAi negative control
Dilp8 RNAi ; trus4-15/Dftrus_A (n=50)	0	0	0	0	0	0	0	0	10	54	78	86	86	86	86	% pupariation
Dilp8 RNAi ; trus4-15/Dftrus_B (n=50)	0	0	0	0	0	0	0	0	22	56	66	76	80	80	80
Dilp8 RNAi ; trus4-15/Dftrus_C (n=28)	0	0	0	0	0	0	0	0	21	36	57	61	61	64	64
Dilp8 RNAi ; trus4-15/Dftrus_D (n=47)	0	0	0	0	0	0	0	2	21	45	55	57	57	57	57
AVERAGE_Dilp8 RNAi ; trus4-15/Dftrus	0	0	0	0	0	0	0	0.5	18.5	47.75	64	70	71	71.75	71.75
AVERAGE_Dilp8 RNAi ; trus4-15/Dftrus	0	0	0	0	0	0	0	0.5	18.5	47.8	64	70	71	71.8	71.8
STDEVP_Dilp8 RNAi ; trus4-15/Dftrus	0	0	0	0	0	0	0	0.866025	4.92443	7.94906	9.08295	11.6404	12.2678	11.7127	11.7127
Dilp8 RNAi rescue
da> Dilp8 RNAi ; trus4-15/Dftrus_A (n=49)	0	0	0	0	4	39	84	88	88	88	88	88	88			% pupariation
da> Dilp8 RNAi ; trus4-15/Dftrus_B (n=48)	0	0	0	0	6.3	8.3	54	60	67	67	69	69	69
da> Dilp8 RNAi ; trus4-15/Dftrus_C (n=50)	0	0	0	0	0	6	58	70	70	70	70	70	70
da> Dilp8 RNAi ; trus4-15/Dftrus_D (n=50)	0	0	0	0	0	4	58	68	72	76	76	76	76
AVERAGE_da> Dilp8 RNAi ; trus4-15/Dftrus	0	0	0	0	2.575	14.325	63.5	71.5	74.25	75.25	75.75	75.75	75.75
AVERAGE_da> Dilp8 RNAi ; trus4-15/Dftrus	0	0	0	0	2.58	14.33	63.5	71.5	74.3	75.3	75.8	75.8	75.8
STDEVP_da> Dilp8 RNAi ; trus4-15/Dftrus	0	0	0	0	2.70035	14.3271	11.9478	10.2347	8.13557	8.04285	7.56224	7.56224	7.56224
Xrp1 RNAi rescue
da> Xrp1 RNAi ; trus4-15/Dftrus_A (n=40)	0	0	0	0	0	0	55	82.5	85	85	85	85	85			% pupariation
da> Xrp1 RNAi ; trus4-15/Dftrus_B (n=48)	0	0	0	0	0	0	23	71	73	73	73	73	73
da> Xrp1 RNAi ; trus4-15/Dftrus_C (n=26)	0	0	0	0	0	3.8	27	100	100	100	100	100	100
da> Xrp1 RNAi ; trus4-15/Dftrus_D (n=42)	0	0	0	0	0	0	17	79	86	88	88	88	90
AVERAGE_da>Xrp1 RNAi ; trus4-15/Dftrus	0	0	0	0	0	0.95	30.5	83.125	86	86.5	86.5	86.5	87
AVERAGE_da>Xrp1 RNAi ; trus4-15/Dftrus	0	0	0	0	0	0.95	30.5	83.1	86	86.5	86.5	86.5	87
STDEVP_da>Xrp1 RNAi ; trus4-15/Dftrus	0	0	0	0	0	1.64545	14.586	10.597	9.56556	9.60469	9.60469	9.60469	9.72111

## Sheet: Fig.6B
Fig.6B - Ecdysone feeding -w1118
(n=) : number of 1st instar larvae that were transferred to food containing DW, EtOH, 20HE or Ecdysone on 1 day AEL.
AEL (days)	1	2	3	4	5	6	7	8	9	10
w1118_DW_E (n=50)	0	0	0	0	14	96	96	96	96	96	% pupariation
w1118_DW_F (n=50)	0	0	0	0	0	82	84	86	90	90
w1118_DW_G (n=50)	0	0	0	0	36	82	94	94	94	94
w1118_DW_H (n=50)	0	0	0	0	10	86	90	90	90	90
AVERAGE	0	0	0	0	15	86.5	91	91.5	92.5	92.5
AVERAGE w1118_DW	0	0	0	0	15	86.5	91	91.5	92.5	92.5
STDEV.P	0	0	0	0	13.1529	5.72276	4.58258	3.84057	2.59808	2.59808
w1118_EtOH_C (n=50)	0	0	0	0	28	90	96	96	96	96	% pupariation
w1118_EtOH_E (n=50)	0	0	0	0	4	92	92	92	92	92
w1118_EtOH_F (n=50)	0	0	0	0	0	96	98	100	100	100
w1118_EtOH_G (n=50)	0	0	0	0	46	94	94	100	100	100
w1118_EtOH_H (n=50)	0	0	0	0	6	86	86	86	86	86
AVERAGE	0	0	0	0	16.8	91.6	93.2	94.8	94.8	94.8
AVERAGE_w1118_EtOH	0	0	0	0	16.8	91.6	93.2	94.8	94.8	94.8
STDEV.P	0	0	0	0	17.5545	3.44093	4.11825	5.3066	5.3066	5.3066
w1118_20HE_E (n=50)	0	0	0	0	0	86	86	100	100	100	% pupariation
w1118_20HE_F (n=50)	0	0	0	0	0	90	100	100	100	100
w1118_20HE_G (n=50)	0	0	0	0	24	86	98	98	98	98
w1118_20HE_H (n=50)	0	0	0	0	0	86	96	96	96	96
AVERAGE	0	0	0	0	6	87	95	98.5	98.5	98.5
AVERAGE_w1118_20HE	0	0	0	0	6	87	95	98.5	98.5	98.5
STDEV.P	0	0	0	0	10.3923	1.73205	5.38516	1.65831	1.65831	1.65831
w1118_Ecdysone_C (n=50)	0	0	0	0	30	68	88	88	88	88	% pupariation
w1118_Ecdysone_E (n=50)	0	0	0	0	14	74	74	76	76	76
w1118_Ecdysone_F (n=50)	0	0	0	0	0	80	80	82	82	82
w1118_Ecdysone_G (n=50)	0	0	0	0	76	84	84	86	86	86
AVERAGE	0	0	0	0	30	76.5	81.5	83	83	83
AVERAGE_w1118_Ecdysone	0	0	0	0	30	76.5	81.5	83	83	83
STDEV.P	0	0	0	0	28.6007	6.06218	5.17204	4.58258	4.58258	4.58258

## Sheet: Fig.6C
Fig.6C - Ecdysone feeding - trus mutants
(n=) : number of 1st instar larvae that were transferred to food containing DW, EtOH, 20HE or Ecdysone on 1 day AEL.
AEL (days)	1	2	3	4	5	6	7	8	9	10	11	12	13	14
trus4-15/Dftrus + DW_A (n=30)	0	0	0	0	0	0	0	3.3	13	46	66	69	72	72	% pupariation
trus4-15/Dftrus + DW_B (n=30)	0	0	0	0	0	0	0	3.3	16	69	82	92	99	99
trus4-15/Dftrus + DW_C (n=30)	0	0	0	0	0	0	0	10	33	50	67	87	87	87
trus4-15/Dftrus + DW_D (n=30)	0	0	0	0	0	0	0	3.3	30	60	77	77	77	80
trus4-15/Dftrus + DW_E (n=28)	0	0	0	0	0	0	0	0	7.1	46	50	61	61	61
AVERAGE_trus4-15/Dftrus + DW	0	0	0	0	0	0	0	3.98	19.82	54.2	68.4	77.2	79.2	79.8
AVERAGE_trus4-15/Dftrus + DW	0	0	0	0	0	0	0	3.98	19.82	54.2	68.4	77.2	79.2	79.8
STDEV.P	0	0	0	0	0	0	0	3.27011	10.0025	8.99778	11.0018	11.3561	12.9677	12.9213
trus4-15/Dftrus + EtOH_A (n=30)	0	0	0	0	0	0	0	0	13	30	47	57	57	64	% pupariation
trus4-15/Dftrus + EtOH_B (n=29)	0	0	0	0	0	0	0	0	3.4	44	47	54	58	58
trus4-15/Dftrus + EtOH_C (n=30)	0	0	0	0	0	0	0	6.7	27	50	73	76	76	76
trus4-15/Dftrus + EtOH_D (n=30)	0	0	0	0	0	0	0	3.3	10	23	36	43	43	43
trus4-15/Dftrus + EtOH_E (n=30)	0	0	0	0	0	0	0	6.7	24	47	67	70	77	77
AVERAGE_trus4-15/Dftrus + EtOH	0	0	0	0	0	0	0	3.34	15.48	38.8	54	60	62.2	63.6
AVERAGE_trus4-15/Dftrus + EtOH	0	0	0	0	0	0	0	3.34	15.48	38.8	54	60	62.2	63.6
STDEV.P	0	0	0	0	0	0	0	2.9964	8.80236	10.4575	13.7986	11.7473	12.8281	12.5634
trus4-15/Dftrus + 20HE_A (n=30)	0	0	0	0	0	3.3	13	26	43	46	60	60	63	63	% pupariation
trus4-15/Dftrus + 20HE_B (n=30)	0	0	0	0	0	0	10	40	57	64	67	67	67	67
trus4-15/Dftrus + 20HE_C (n=30)	0	0	0	0	0	0	10	37	54	64	67	67	67	67
trus4-15/Dftrus + 20HE_D (n=30)	0	0	0	0	0	0	27	44	54	67	67	67	74	74
trus4-15/Dftrus + 20HE_E (n=29)	0	0	0	0	0	0	0	14	42	49	52	52	52	55
AVERAGE_trus4-15/Dftrus + 20HE	0	0	0	0	0	0.66	12	32.2	50	58	62.6	62.6	64.6	65.2
AVERAGE_trus4-15/Dftrus + 20HE	0	0	0	0	0	0.66	12	32.2	50	58	62.6	62.6	64.6	65.2
STDEV.P	0	0	0	0	0	1.32	8.69483	10.8885	6.22896	8.69483	5.95315	5.95315	7.22772	6.20967
trus4-15/Dftrus + Ecdysone_A (n=30)	0	0	0	0	0	47	67	67	67	67	67				% pupariation
trus4-15/Dftrus + Ecdysone_B (n=30)	0	0	0	0	0	30	53	60	63	63	63
trus4-15/Dftrus + Ecdysone_C (n=30)	0	0	0	0	0	40	60	60	63	70	70
trus4-15/Dftrus + Ecdysone_D (n=30)	0	0	0	0	0	33	66	69	69	69	69
trus4-15/Dftrus + Ecdysone_E (n=30)	0	0	0	0	0	43	60	67	67	67	67
AVERAGE_trus4-15/Dftrus + Ecdysone	0	0	0	0	0	38.6	61.2	64.6	65.8	67.2	67.2
AVERAGE_trus4-15/Dftrus + Ecdysone	0	0	0	0	0	38.6	61.2	64.6	65.8	67.2	67.2
STDEV.P	0	0	0	0	0	6.28013	5.03587	3.82623	2.4	2.4	2.4
w1118_DW_E (n=50)	0	0	0	0	14	96	96	96	96	96				control	% pupariation
w1118_DW_F (n=50)	0	0	0	0	0	82	84	86	90	90					(same data used in Fig.4B)
w1118_DW_G (n=50)	0	0	0	0	36	82	94	94	94	94
w1118_DW_H (n=50)	0	0	0	0	10	86	90	90	90	90
AVERAGE	0	0	0	0	15	86.5	91	91.5	92.5	92.5
AVERAGE w1118_DW	0	0	0	0	15	86.5	91	91.5	92.5	92.5
STDEV.P	0	0	0	0	13.1529	5.72276	4.58258	3.84057	2.59808	2.59808
w1118_EtOH_C (n=50)	0	0	0	0	28	90	96	96	96	96				control	% pupariation
w1118_EtOH_E (n=50)	0	0	0	0	4	92	92	92	92	92					(same data used in Fig.4B)
w1118_EtOH_F (n=50)	0	0	0	0	0	96	98	100	100	100
w1118_EtOH_G (n=50)	0	0	0	0	46	94	94	100	100	100
w1118_EtOH_H (n=50)	0	0	0	0	6	86	86	86	86	86
AVERAGE	0	0	0	0	16.8	91.6	93.2	94.8	94.8	94.8
AVERAGE_w1118_EtOH	0	0	0	0	16.8	91.6	93.2	94.8	94.8	94.8
STDEV.P	0	0	0	0	17.5545	3.44093	4.11825	5.3066	5.3066	5.3066

## Sheet: Fig.10A
Fig.10A - Developmental timing of rescued trus mutant.
(n=) : number of 1st instar larvae selected by YFP minus and transferred to a new plate on 1 day AEL.
	AEL (days)	1	2	3	4	5	6	7	8	9	10	11	12	13	14	15
	Positive Control (da> rescue)
	da>UAS-Trus; trus[4-15]/Dftrus_A (n=25)	0	0	0	16	80	80	80	80	80	80	88	88	88				% pupariation
	da>UAS-Trus; trus[4-15]/Dftrus_B (n=50)	0	0	0	0	74	76	76	76	78	78	78	78	78
	da>UAS-Trus; trus[4-15]/Dftrus_C (n=28)	0	0	0	0	89	89	93	96	100	100	100	100	100
	da>UAS-Trus; trus[4-15]/Dftrus_D (n=33)	0	0	0	0	64	85	85	88	88	88	88	88	88
	da>UAS-Trus; trus[4-15]/Dftrus_E (n=41)	0	0	0	0	56	59	68	73	76	76	76	76	76
	AVERAGE_da>UAS-Trus; trus[4-15]/Dftrus	0	0	0	3.2	72.6	77.8	80.4	82.6	84.4	84.4	86	86	86
	AVERAGE_da>UAS-Trus; trus[4-15]/Dftrus	0	0	0	3.2	73	78	80	83	84	84	86	86	86
	STDEV_da>UAS-Trus; trus[4-15]/Dftrus	0	0	0	7.15542	12.9923	11.606	9.39681	9.37017	9.8387	9.8387	9.59166	9.59166	9.59166
	Negative Control (no UAS-Trus)
	Ci>; trus[4-15]/Dftrus_A (n=10)	0	0	0	0	0	0	0	0	0	30	50	70	70	70	70		% pupariation
	Ci>; trus[4-15]/Dftrus_B (n=49)	0	0	0	0	0	0	0	0	2	18	41	49	49	53	53
	Ci>; trus[4-15]/Dftrus_C (n=49)	0	0	0	0	0	0	0	0	14	27	31	35	37	39	41
	AVERAGE_Ci>; trus[4-15]/Dftru	0	0	0	0	0	0	0	0	5.33333	25	40.6667	51.3333	52	54	54.6667
	AVERAGE_Ci>; trus[4-15]/Dftru	0	0	0	0	0	0	0	0	5.3	25	41	51	52	54	55
	STDEV_Ci>; trus[4-15]/Dftru	0	0	0	0	0	0	0	0	7.57188	6.245	9.50438	17.6163	16.7033	15.5242	14.5717
	Ci>; trus[4-15]/Dftrus_D (n=50)	0	0	0	0	0	0	0	0	0	2	8	22	28	34	34
	ci> rescue
	Ci>UAS-Trus; trus[4-15]/Dftrus_A (n=40)	0	0	0	0	0	20	63	65	70	70	70	70	70				% pupariation
	Ci>UAS-Trus; trus[4-15]/Dftrus_B (n=45)	0	0	0	0	2	49	71	76	78	80	84	87	87
	Ci>UAS-Trus; trus[4-15]/Dftrus_C (n=47)	0	0	0	0	6.3	43	68	70	72	72	72	72	72
	Ci>UAS-Trus; trus[4-15]/Dftrus_A (n=50)	0	0	0	0	0	52	66	66	68	68	68	68	68
	AVERAGE_Ci>UAS-Trus; trus[4-15]/Dftrus	0	0	0	0	2.075	41	67	69.25	72	72.5	73.5	74.25	74.25
	AVERAGE_Ci>UAS-Trus; trus[4-15]/Dftrus	0	0	0	0	2.1	41	67	69	72	73	74	74	74
	STDEV_Ci>UAS-Trus; trus[4-15]/Dftrus	0	0	0	0	2.97027	14.4914	3.3665	4.99166	4.32049	5.25991	7.18795	8.65544	8.65544
	en> rescue
	en>UAS-Trus; turs[4-15]/Dftrus_A (n=50)	0	0	0	0	0	0	32	72	90	94	96	98					% pupariation
	en>UAS-Trus; turs[4-15]/Dftrus_B (n=49)	0	0	0	0	0	0	16	55	80	84	84	86
	en>UAS-Trus; turs[4-15]/Dftrus_C (n=48)	0	0	0	0	0	0	17	60	79	79	85
	en>UAS-Trus; turs[4-15]/Dftrus_D (n=39)	0	0	0	0	0	3	18	64	79	82
	en>UAS-Trus; turs[4-15]/Dftrus_E (n=38)	0	0	0	0	0	0	34	66	82
	AVERAGE_en>UAS-Trus; turs[4-15]/Dftrus	0	0	0	0	0	0.6	23.4	63.4	82	84.75	88.3333	92
	AVERAGE_en>UAS-Trus; turs[4-15]/Dftrus	0	0	0	0	0	0.6	23	63	82	85	88	92
	STDEV_en>UAS-Trus; turs[4-15]/Dftrus	0	0	0	0	0	1.34164	8.82043	6.38749	4.63681	6.5	6.65833	8.48528
	en,ci> rescue
	en,ci>UAS-Trus; trus[4-15]/Dftrus_A (n=40)	0	0	0	0	43	58	63	63	63	63							% pupariation
	en,ci>UAS-Trus; trus[4-15]/Dftrus_B (n=25)	0	0	0	0	16	64	68	68	68	68
	en,ci>UAS-Trus; trus[4-15]/Dftrus_C (n=30)	0	0	0	0	17	80	100	100	100	100
	en,ci>UAS-Trus; trus[4-15]/Dftrus_D (n=40)	0	0	0	0	0	68	85	85	85	85
	AVERAGE_en,ci>UAS-Trus; trus[4-15]/Dftrus	0	0	0	0	19	67.5	79	79	79	79
	AVERAGE_en,ci>UAS-Trus; trus[4-15]/Dftrus	0	0	0	0	19	68	79	79	79	79
	STDEV_en,ci>UAS-Trus; trus[4-15]/Dftrus	0	0	0	0	17.7951	9.29157	16.8721	16.8721	16.8721	16.8721
	w1118
	w1118_A (n=30)	0	0	0	11	90	93	93	93									% pupariation
	w1118_B (n=40)	0	0	0	20	98	100	100	100
	AVERAGE_w1118	0	0	0	15.5	94	96.5	96.5	96.5
	AVERAGE_w1118	0	0	0	16	94	97	97	97
	STDEV_w1118	0	0	0	6.36396	5.65685	4.94975	4.94975	4.94975
	w1118_C (n=40)	0	0	0	0	0	95	100	100
	w1118_D (n=40)	0	0	0	0	45	85	85	85
	AVERAGE
		1	2	3	4	5	6	7	8	9	10	11	12	13	14	15		% pupariation
	da>UAS-Trus; trus[4-15]/Dftrus (n=25,50,28,33,41)	0	0	0	3.2	73	78	80	83	84	84	86	86	86
	ci>; trus[4-15]/Dftrus (n=10,49,49)	0	0	0	0	0	0	0	0	5.3	25	41	51	52	54	55
	en>UAS-Trus; turs[4-15]/Dftrus (n=50,49,48,39,38)	0	0	0	0	2.1	41	67	69	72	73	74	74	74
	ci>UAS-Trus; trus[4-15]/Dftrus (n=40,45,47,50)	0	0	0	0	0	0.6	23	63	82	85	88	92
	en,ci>UAS-Trus; trus[4-15]/Dftrus (n=40,25,30,40)	0	0	0	0	19	68	79	79	79	79
	w[1118] (n=30,40)	0	0	0	16	94	97	97	97
