# Supplementary material for: Drosophila Trus, the orthologue of mammalian PDCD2L, is required for proper cell proliferation, larval developmental timing, and oogenesis
Source: PLoS Genet. 2025 Jun 27;21(6):e1011469. doi: 10.1371/journal.pgen.1011469 (PMC12331172; doi:10.1371/journal.pgen.1011469)
Supplement: S2 File — (XLSX) [file pgen.1011469.s015.xlsx]

## Sheet: Data Analysis-graph w ANOVA 1
PH3 positive cells_wing pouch+hinge	091721_w1118_1_wing pouch	w[1118] (n=9)	4198
(/mm2)	091721_w1118_2_wing pouch	w[1118] (n=9)	3779
	091721_w1118_4_wing pouch	w[1118] (n=9)	3379
	083123_w1118_1	w[1118] (n=9)	3490
	083123_w1118_2	w[1118] (n=9)	3369
	083123_w1118_3	w[1118] (n=9)	3958
	083123_w1118_8	w[1118] (n=9)	3140
	083123_w1118_12	w[1118] (n=9)	2747
	083123_w1118_13	w[1118] (n=9)	4006
	101221_trus4-15_35-2_day14_2_wing pouch.tif	trus[4-15]/trus[35-2] (n=12)	3741
	101221_trus4-15_35-2_day14_3_wing pouch.tif	trus[4-15]/trus[35-2] (n=12)	2871
	101221_trus4-15_35-2_day14_5_wing pouch.tif	trus[4-15]/trus[35-2] (n=12)	4599
	101221_trus4-15_35-2_day14_10_wing pouch.tif	trus[4-15]/trus[35-2] (n=12)	4795
	101221_trus4-15_35-2_day14_12_wing pouch.tif	trus[4-15]/trus[35-2] (n=12)	5798
	091321_trus4-15_35-2_day15_4_wing pouch.tif	trus[4-15]/trus[35-2] (n=12)	3194
	091321_trus4-15_35-2_day15_6_wing pouch.tif	trus[4-15]/trus[35-2] (n=12)	1510
	090921_trus4-15_35-2_day13_1_wing pouch.tif	trus[4-15]/trus[35-2] (n=12)	3629
	090921_trus4-15_35-2_day13_3_wing pouch.tif	trus[4-15]/trus[35-2] (n=12)	3922
	090921_trus4-15_35-2_day13_8_wing pouch.tif	trus[4-15]/trus[35-2] (n=12)	770
	100621_trus4-15_35-2_day16_2_wing pouch	trus[4-15]/trus[35-2] (n=12)	1949
	100621_trus4-15_35-2_day16_3_wing pouch	trus[4-15]/trus[35-2] (n=12)	1917
	101221_trus4-15_Dftrus_day16_2_wing pouch.tif	trus[4-15]/Dftrus (n=9)	4135
	083021_trus4-15_Dftrus)day13_2_wing pouch.tif	trus[4-15]/Dftrus (n=9)	2032
	091021_trus4-15_Dftrus_day17_1_wing pouch.tif	trus[4-15]/Dftrus (n=9)	1916
	091021_trus4-15_Dftrus_day17_2_wing pouch.tif	trus[4-15]/Dftrus (n=9)	3137
	091021_trus4-15_Dftrus_day17_3_wing pouch.tif	trus[4-15]/Dftrus (n=9)	2119
	091021_trus4-15_Dftrus_day17_8_wing pouch.tif	trus[4-15]/Dftrus (n=9)	2271
	091021_trus4-15_Dftrus_day18_1_wing pouch.tif	trus[4-15]/Dftrus (n=9)	3379
	082621_trus4-15_Dftrus_day12_1_wing pouch	trus[4-15]/Dftrus (n=9)	2387
	082621_trus4-15_Dftrus_day12_2_wing pouch	trus[4-15]/Dftrus (n=9)	1197
	060921_Zfrp8_DfZfrp8_2_wing pouch	Zfrp8[P]/DfZfrp8 (n=4)	3589
	060921_Zfrp8_DfZfrp8_6_wing pouch	Zfrp8[P]/DfZfrp8 (n=4)	2931
	060921_Zfrp8_DfZfrp8_7_wing pouch	Zfrp8[P]/DfZfrp8 (n=4)	2280
	060921_Zfrp8_DfZfrp8_8_wing pouch	Zfrp8[P]/DfZfrp8 (n=4)	3066
Area_wing pouch + hinge	091721_w1118_1_wing pouch	w[1118] (n=9)	6.789
(x10-2 mm2)	091721_w1118_2_wing pouch	w[1118] (n=9)	6.456
	091721_w1118_4_wing pouch	w[1118] (n=9)	8.109
	083123_w1118_1	w[1118] (n=9)	7.422
	083123_w1118_2	w[1118] (n=9)	8.281
	083123_w1118_3	w[1118] (n=9)	8.463
	083123_w1118_8	w[1118] (n=9)	11.177
	083123_w1118_12	w[1118] (n=9)	8.92
	083123_w1118_13	w[1118] (n=9)	8.188
	101221_trus4-15_35-2_day14_2_wing pouch.tif	trus[4-15]/trus[35-2] (n=12)	4.3306
	101221_trus4-15_35-2_day14_3_wing pouch.tif	trus[4-15]/trus[35-2] (n=12)	5.5379
	101221_trus4-15_35-2_day14_5_wing pouch.tif	trus[4-15]/trus[35-2] (n=12)	11.023
	101221_trus4-15_35-2_day14_10_wing pouch.tif	trus[4-15]/trus[35-2] (n=12)	7.9456
	101221_trus4-15_35-2_day14_12_wing pouch.tif	trus[4-15]/trus[35-2] (n=12)	7.1236
	091321_trus4-15_35-2_day15_4_wing pouch.tif	trus[4-15]/trus[35-2] (n=12)	7.4511
	091321_trus4-15_35-2_day15_6_wing pouch.tif	trus[4-15]/trus[35-2] (n=12)	4.9673
	090921_trus4-15_35-2_day13_1_wing pouch.tif	trus[4-15]/trus[35-2] (n=12)	12.7013
	090921_trus4-15_35-2_day13_3_wing pouch.tif	trus[4-15]/trus[35-2] (n=12)	10.71
	090921_trus4-15_35-2_day13_8_wing pouch.tif	trus[4-15]/trus[35-2] (n=12)	7.0138
	100621_trus4-15_35-2_day16_2_wing pouch	trus[4-15]/trus[35-2] (n=12)	14.0614
	100621_trus4-15_35-2_day16_3_wing pouch	trus[4-15]/trus[35-2] (n=12)	12.1545
	101221_trus4-15_Dftrus_day16_2_wing pouch.tif	trus[4-15]/Dftrus (n=9)	2.2976
	083021_trus4-15_Dftrus)day13_2_wing pouch.tif	trus[4-15]/Dftrus (n=9)	4.1332
	091021_trus4-15_Dftrus_day17_1_wing pouch.tif	trus[4-15]/Dftrus (n=9)	5.0098
	091021_trus4-15_Dftrus_day17_2_wing pouch.tif	trus[4-15]/Dftrus (n=9)	4.7184
	091021_trus4-15_Dftrus_day17_3_wing pouch.tif	trus[4-15]/Dftrus (n=9)	9.7228
	091021_trus4-15_Dftrus_day17_8_wing pouch.tif	trus[4-15]/Dftrus (n=9)	5.5492
	091021_trus4-15_Dftrus_day18_1_wing pouch.tif	trus[4-15]/Dftrus (n=9)	6.2737
	082621_trus4-15_Dftrus_day12_1_wing pouch	trus[4-15]/Dftrus (n=9)	3.1004
	082621_trus4-15_Dftrus_day12_2_wing pouch	trus[4-15]/Dftrus (n=9)	3.4261
	060921_Zfrp8_DfZfrp8_2_wing pouch	Zfrp8[P]/DfZfrp8 (n=4)	2.5916
	060921_Zfrp8_DfZfrp8_6_wing pouch	Zfrp8[P]/DfZfrp8 (n=4)	4.7764
	060921_Zfrp8_DfZfrp8_7_wing pouch	Zfrp8[P]/DfZfrp8 (n=4)	7.3248
	060921_Zfrp8_DfZfrp8_8_wing pouch	Zfrp8[P]/DfZfrp8 (n=4)	4.6971
PH3 positive cells_brain lobe	091721_w1118_5_BLL	w[1118] (n=8)	7887
(/mm2)	091721_w1118_6_BLL	w[1118] (n=8)	6293
	083123_w1118_5	w[1118] (n=8)	9810
	083123_w1118_6	w[1118] (n=8)	10115
	083123_w1118_7	w[1118] (n=8)	10524
	083123_w1118_9	w[1118] (n=8)	9148
	083123_w1118_11	w[1118] (n=8)	12110
	083123_w1118_14	w[1118] (n=8)	9811
	101221_trus4-15_35-2_day14_1_BLL.tif	trus[4-15]/trus[35-2] (n=11)	1519
	101221_trus4-15_35-2_day14_4_BLL.tif	trus[4-15]/trus[35-2] (n=11)	2232
	101221_trus4-15_35-2_day14_6_BLL.tif	trus[4-15]/trus[35-2] (n=11)	4296
	101221_trus4-15_35-2_day14_9_BLR.tif	trus[4-15]/trus[35-2] (n=11)	3018
	101221_trus4-15_35-2_day14_11_BLL.tif	trus[4-15]/trus[35-2] (n=11)	3109
	101221_trus4-15_35-2_day14_13_BLL.tif	trus[4-15]/trus[35-2] (n=11)	3743
	091321_trus4-15_35-2_day15_1_BLR.tif	trus[4-15]/trus[35-2] (n=11)	4255
	091321_trus4-15_35-2_day15_3_BLL.tif	trus[4-15]/trus[35-2] (n=11)	3326
	090921_trus4-15_35-2_day13_2_BLL.tif	trus[4-15]/trus[35-2] (n=11)	3509
	090921_trus4-15_35-2_day13_7_BLR.tif	trus[4-15]/trus[35-2] (n=11)	3167
	100621_trus4-15_35-2_day16_1_BLL.tif	trus[4-15]/trus[35-2] (n=11)	1061
	101221_trus4-15_Dftrus_day16_1_BLL.tif	trus[4-15]/Dftrus (n=12)	3380
	101221_trus4-15_Dftrus_day16_3_BLR.tif	trus[4-15]/Dftrus (n=12)	2439
	101221_trus4-15_Dftrus_day16_4_BLL.tif	trus[4-15]/Dftrus (n=12)	1801
	101221_trus4-15_Dftrus_day16_5_BLL.tif	trus[4-15]/Dftrus (n=12)	2458
	101221_trus4-15_Dftrus_day16_6_BLL.tif	trus[4-15]/Dftrus (n=12)	3692
	083021_trus4-15_Dftrus)day13_1_BLR.tif	trus[4-15]/Dftrus (n=12)	1966
	091021_trus4-15_Dftrus_day17_5_BLL.tif	trus[4-15]/Dftrus (n=12)	1846
	091021_trus4-15_Dftrus_day17_7_BLL.tif	trus[4-15]/Dftrus (n=12)	1133
	082621_trus4-15_Dftrus_day12_4_BLL	trus[4-15]/Dftrus (n=12)	2275
	082621_trus4-15_Dftrus_day12_5_BLL	trus[4-15]/Dftrus (n=12)	1892
	082621_trus4-15_Dftrus_day12_6_BLL	trus[4-15]/Dftrus (n=12)	1821
	082621_trus4-15_Dftrus_day12_6_BLL	trus[4-15]/Dftrus (n=12)	1894
	060921_Zfrp8_DfZfrp8_1_BLR	Zfrp8[P]/DfZfrp8 (n=4)	7462
	060921_Zfrp8_DfZfrp8_3_BLL	Zfrp8[P]/DfZfrp8 (n=4)	3254
	060921_Zfrp8_DfZfrp8_4_BLR	Zfrp8[P]/DfZfrp8 (n=4)	2414
	060921_Zfrp8_DfZfrp8_5_BLL	Zfrp8[P]/DfZfrp8 (n=4)	2937
Area_brain lobe	091721_w1118_5_BLL	w[1118] (n=8)	5.934
(x10-3 mm2)	091721_w1118_6_BLL	w[1118] (n=8)	5.212
	083123_w1118_5	w[1118] (n=8)	7.707
	083123_w1118_6	w[1118] (n=8)	7.592
	083123_w1118_7	w[1118] (n=8)	6.062
	083123_w1118_9	w[1118] (n=8)	7.947
	083123_w1118_11	w[1118] (n=8)	6.598
	083123_w1118_14	w[1118] (n=8)	6.982
	101221_trus4-15_35-2_day14_1_BLL.tif	trus[4-15]/trus[35-2] (n=11)	3.752
	101221_trus4-15_35-2_day14_4_BLL.tif	trus[4-15]/trus[35-2] (n=11)	4.57
	101221_trus4-15_35-2_day14_6_BLL.tif	trus[4-15]/trus[35-2] (n=11)	4.33
	101221_trus4-15_35-2_day14_9_BLR.tif	trus[4-15]/trus[35-2] (n=11)	2.916
	101221_trus4-15_35-2_day14_11_BLL.tif	trus[4-15]/trus[35-2] (n=11)	2.991
	101221_trus4-15_35-2_day14_13_BLL.tif	trus[4-15]/trus[35-2] (n=11)	2.564
	091321_trus4-15_35-2_day15_1_BLR.tif	trus[4-15]/trus[35-2] (n=11)	3.972
	091321_trus4-15_35-2_day15_3_BLL.tif	trus[4-15]/trus[35-2] (n=11)	3.909
	090921_trus4-15_35-2_day13_2_BLL.tif	trus[4-15]/trus[35-2] (n=11)	2.024
	090921_trus4-15_35-2_day13_7_BLR.tif	trus[4-15]/trus[35-2] (n=11)	2.558
	100621_trus4-15_35-2_day16_1_BLL.tif	trus[4-15]/trus[35-2] (n=11)	5.278
	101221_trus4-15_Dftrus_day16_1_BLL.tif	trus[4-15]/Dftrus (n=12)	2.663
	101221_trus4-15_Dftrus_day16_3_BLR.tif	trus[4-15]/Dftrus (n=12)	2.829
	101221_trus4-15_Dftrus_day16_4_BLL.tif	trus[4-15]/Dftrus (n=12)	1.777
	101221_trus4-15_Dftrus_day16_5_BLL.tif	trus[4-15]/Dftrus (n=12)	1.79
	101221_trus4-15_Dftrus_day16_6_BLL.tif	trus[4-15]/Dftrus (n=12)	2.329
	083021_trus4-15_Dftrus)day13_1_BLR.tif	trus[4-15]/Dftrus (n=12)	3.61
	091021_trus4-15_Dftrus_day17_5_BLL.tif	trus[4-15]/Dftrus (n=12)	3.034
	091021_trus4-15_Dftrus_day17_7_BLL.tif	trus[4-15]/Dftrus (n=12)	2.646
	082621_trus4-15_Dftrus_day12_4_BLL	trus[4-15]/Dftrus (n=12)	3.122
	082621_trus4-15_Dftrus_day12_5_BLL	trus[4-15]/Dftrus (n=12)	3.592
	082621_trus4-15_Dftrus_day12_6_BLL	trus[4-15]/Dftrus (n=12)	3.515
	082621_trus4-15_Dftrus_day12_6_BLL	trus[4-15]/Dftrus (n=12)	3.115
	060921_Zfrp8_DfZfrp8_1_BLR	Zfrp8[P]/DfZfrp8 (n=4)	3.604
	060921_Zfrp8_DfZfrp8_3_BLL	Zfrp8[P]/DfZfrp8 (n=4)	6.146
	060921_Zfrp8_DfZfrp8_4_BLR	Zfrp8[P]/DfZfrp8 (n=4)	6.924
	060921_Zfrp8_DfZfrp8_5_BLL	Zfrp8[P]/DfZfrp8 (n=4)	4.017
PH3 positive cells_ventral nerve cord	091721_w1118_3_VNC	w[1118] (n=9)	1209
(/mm2)	091721_w1118_5_VNC	w[1118] (n=9)	1732
	091721_w1118_6_VNC	w[1118] (n=9)	1453
	083123_w1118_5	w[1118] (n=9)	2022
	083123_w1118_6	w[1118] (n=9)	1860
	083123_w1118_7	w[1118] (n=9)	1848
	083123_w1118_10	w[1118] (n=9)	1434
	083123_w1118_11	w[1118] (n=9)	3242
	083123_w1118_14	w[1118] (n=9)	1361
	101221_trus4-15_35-2_day14_4_VNC.tif	trus[4-15]/trus[35-2] (n=6)	1423
	101221_trus4-15_35-2_day14_6_VNC.tif	trus[4-15]/trus[35-2] (n=6)	1290
	101221_trus4-15_35-2_day14_11_VNC.tif	trus[4-15]/trus[35-2] (n=6)	744
	101221_trus4-15_35-2_day14_13_VNC.tif	trus[4-15]/trus[35-2] (n=6)	2060
	091321_trus4-15_35-2_day15_1_VNC.tif	trus[4-15]/trus[35-2] (n=6)	1645
	090921_trus4-15_35-2_day13_2_VNC.tif	trus[4-15]/trus[35-2] (n=6)	1351
	101221_trus4-15_Dftrus_day16_1_VNC.tif	trus[4-15]/Dftrus (n=7)	2049
	101221_trus4-15_Dftrus_day16_3_VNC.tif	trus[4-15]/Dftrus (n=7)	1543
	101221_trus4-15_Dftrus_day16_4_VNC.tif	trus[4-15]/Dftrus (n=7)	776
	101221_trus4-15_Dftrus_day16_5_VNC.tif	trus[4-15]/Dftrus (n=7)	1028
	091021_trus4-15_Dftrus_day17_7_VNC.tif	trus[4-15]/Dftrus (n=7)	641
	082621_trus4-15_Dftrus_day12_4_VNC	trus[4-15]/Dftrus (n=7)	1033
	082621_trus4-15_Dftrus_day12_6_VNC	trus[4-15]/Dftrus (n=7)	1118
	060921_Zfrp8_DfZfrp8_1_VNC	Zfrp8[P]/DfZfrp8 (n=3)	1767
	060921_Zfrp8_DfZfrp8_4_VNC	Zfrp8[P]/DfZfrp8 (n=3)	507
	060921_Zfrp8_DfZfrp8_5_VNC	Zfrp8[P]/DfZfrp8 (n=3)	1201
Area_ventral nerve cord	091721_w1118_3_VNC	w[1118] (n=9)	8.688
(x10-2 mm2)	091721_w1118_5_VNC	w[1118] (n=9)	6.295
	091721_w1118_6_VNC	w[1118] (n=9)	6.537
	083123_w1118_5	w[1118] (n=9)	8.209
	083123_w1118_6	w[1118] (n=9)	8.925
	083123_w1118_7	w[1118] (n=9)	6.874
	083123_w1118_10	w[1118] (n=9)	9.555
	083123_w1118_11	w[1118] (n=9)	7.989
	083123_w1118_14	w[1118] (n=9)	6.686
	101221_trus4-15_35-2_day14_4_VNC.tif	trus[4-15]/trus[35-2] (n=6)	6.9574
	101221_trus4-15_35-2_day14_6_VNC.tif	trus[4-15]/trus[35-2] (n=6)	6.6635
	101221_trus4-15_35-2_day14_11_VNC.tif	trus[4-15]/trus[35-2] (n=6)	6.0447
	101221_trus4-15_35-2_day14_13_VNC.tif	trus[4-15]/trus[35-2] (n=6)	5.8731
	091321_trus4-15_35-2_day15_1_VNC.tif	trus[4-15]/trus[35-2] (n=6)	7.1743
	090921_trus4-15_35-2_day13_2_VNC.tif	trus[4-15]/trus[35-2] (n=6)	4.6636
	101221_trus4-15_Dftrus_day16_1_VNC.tif	trus[4-15]/Dftrus (n=7)	6.2479
	101221_trus4-15_Dftrus_day16_3_VNC.tif	trus[4-15]/Dftrus (n=7)	5.9602
	101221_trus4-15_Dftrus_day16_4_VNC.tif	trus[4-15]/Dftrus (n=7)	5.2806
	101221_trus4-15_Dftrus_day16_5_VNC.tif	trus[4-15]/Dftrus (n=7)	5.2528
	091021_trus4-15_Dftrus_day17_7_VNC.tif	trus[4-15]/Dftrus (n=7)	6.5517
	082621_trus4-15_Dftrus_day12_4_VNC	trus[4-15]/Dftrus (n=7)	7.5539
	082621_trus4-15_Dftrus_day12_6_VNC	trus[4-15]/Dftrus (n=7)	6.7976
	060921_Zfrp8_DfZfrp8_1_VNC	Zfrp8[P]/DfZfrp8 (n=3)	5.489
	060921_Zfrp8_DfZfrp8_4_VNC	Zfrp8[P]/DfZfrp8 (n=3)	6.3174
	060921_Zfrp8_DfZfrp8_5_VNC	Zfrp8[P]/DfZfrp8 (n=3)	3.9966

## Sheet: Prism ANOVA analysis 1
PH3 (wing pouch+hinge)	Data
	A	B	C	D
	w[1118] (n=9)	trus[4-15]/trus[35-2] (n=12)	trus[4-15]/Dftrus (n=9)	Zfrp8[P]/DfZfrp8 (n=4)
	4198	3741	4135	3589
	3779	2871	2032	2931
	3379	4599	1916	2280
	3490	4795	3137	3066
	3369	5798	2119
	3958	3194	2271
	3140	1510	3379
	2747	3629	2387
	4006	3922	1197
		770
		1949
		1917
	Ordinary one-way ANOVA of PH3 (wing pouch+hinge)
	Table Analyzed	PH3 (wing pouch+hinge)
	Data sets analyzed	A-D
	ANOVA summary
	F	1.606
	P value	0.2087
	P value summary	ns
	Significant diff. among means (P < 0.05)?	No
	R squared	0.1384
	ANOVA table	SS	DF	MS	F (DFn, DFd)	P value
	Treatment (between columns)	5337752	3	1779251	F (3, 30) = 1.606	P=0.2087
	Residual (within columns)	33234964	30	1107832
	Total	38572716	33
	Model comparison	SS	DF	Probability it is correct
	Null H. All population means identical	38572716	33	79.35%
	Alternative H: Distinct population means	33234964	30	20.65%
	Ratio of probabilities			3.841
	Difference in AICc			-2.692
	Data summary
	Number of treatments (columns)	4
	Number of values (total)	34
Area (wing pouch+hinge)	Data
	A	B	C	D
	w[1118] (n=9)	trus[4-15]/trus[35-2] (n=12)	trus[4-15]/Dftrus (n=9)	Zfrp8[P]/DfZfrp8 (n=4)
	6.789	4.331	2.298	2.592
	6.456	5.538	4.133	4.776
	8.109	11.023	5.01	7.325
	7.422	7.946	4.718	4.697
	8.281	7.124	9.723
	8.463	7.451	5.549
	11.177	4.967	6.274
	8.92	12.701	3.1
	8.188	10.71	3.426
		7.014
		14.061
		12.155
	Ordinary one-way ANOVA of Area (wing pouch+hinge)							Multiple comparisons
	Table Analyzed	Area (wing pouch+hinge)						Number of families	1
	Data sets analyzed	A-D						Number of comparisons per family	3
								Alpha	0.05
	ANOVA summary
	F	5.895						Dunnett's multiple comparisons test	Mean Diff.	95.00% CI of diff.	Below threshold?	Summary	Adjusted P Value	A-?
	P value	0.0027						w[1118] (n=9) vs. trus[4-15]/trus[35-2] (n=12)	-0.5512	-3.243 to 2.140	No	ns	0.9246	B	trus[4-15]/trus[35-2] (n=12)
	P value summary	**						w[1118] (n=9) vs. trus[4-15]/Dftrus (n=9)	3.286	0.4087 to 6.163	Yes	*	0.0221	C	trus[4-15]/Dftrus (n=9)
	Significant diff. among means (P < 0.05)?	Yes						w[1118] (n=9) vs. Zfrp8[P]/DfZfrp8 (n=4)	3.353	-0.3148 to 7.021	No	ns	0.0793	D	Zfrp8[P]/DfZfrp8 (n=4)
	R squared	0.3709
								Test details	Mean 1	Mean 2	Mean Diff.	SE of diff.	n1	n2	q	DF
	Brown-Forsythe test							w[1118] (n=9) vs. trus[4-15]/trus[35-2] (n=12)	8.201	8.752	-0.5512	1.084	9	12	0.5085	30
	F (DFn, DFd)	2.480 (3, 30)						w[1118] (n=9) vs. trus[4-15]/Dftrus (n=9)	8.201	4.915	3.286	1.159	9	9	2.835	30
	P value	0.0802						w[1118] (n=9) vs. Zfrp8[P]/DfZfrp8 (n=4)	8.201	4.848	3.353	1.477	9	4	2.27	30
	P value summary	ns
	Are SDs significantly different (P < 0.05)?	No
	Bartlett's test
	Bartlett's statistic (corrected)	5.982
	P value	0.1125
	P value summary	ns
	Are SDs significantly different (P < 0.05)?	No
	ANOVA table	SS	DF	MS	F (DFn, DFd)	P value
	Treatment (between columns)	106.9	3	35.63	F (3, 30) = 5.895	P=0.0027
	Residual (within columns)	181.3	30	6.044
	Total	288.2	33
	Data summary
	Number of treatments (columns)	4
	Number of values (total)	34
PH3 (brain lobe)	Data
	A	B	C	D
	w[1118] (n=8)	trus[4-15]/trus[35-2] (n=11)	trus[4-15]/Dftrus (n=12)	Zfrp8[P]/DfZfrp8 (n=4)
	7887	1519	3380	7462
	6293	2232	2439	3254
	9810	4296	1801	2414
	10115	3018	2458	2937
	10524	3109	3692
	9148	3743	1966
	12110	4255	1846
	9811	3326	1133
		3509	2275
		3167	1892
		1061	1821
			1894
	Ordinary one-way ANOVA of PH3 (brain lobe)							Multiple comparisons
	Table Analyzed	PH3 (brain lobe)						Number of families	1
	Data sets analyzed	A-D						Number of comparisons per family	3
								Alpha	0.05
	ANOVA summary
	F	54.34						Dunnett's multiple comparisons test	Mean Diff.	95.00% CI of diff.	Below threshold?	Summary	Adjusted P Value	A-?
	P value	<0.0001						w[1118] (n=8) vs. trus[4-15]/trus[35-2] (n=11)	6441	4928 to 7954	Yes	****	<0.0001	B	trus[4-15]/trus[35-2] (n=11)
	P value summary	****						w[1118] (n=8) vs. trus[4-15]/Dftrus (n=12)	7246	5759 to 8732	Yes	****	<0.0001	C	trus[4-15]/Dftrus (n=12)
	Significant diff. among means (P < 0.05)?	Yes						w[1118] (n=8) vs. Zfrp8[P]/DfZfrp8 (n=4)	5446	3451 to 7440	Yes	****	<0.0001	D	Zfrp8[P]/DfZfrp8 (n=4)
	R squared	0.8402
								Test details	Mean 1	Mean 2	Mean Diff.	SE of diff.	n1	n2	q	DF
	Brown-Forsythe test							w[1118] (n=8) vs. trus[4-15]/trus[35-2] (n=11)	9462	3021	6441	612.8	8	11	10.51	31
	F (DFn, DFd)	1.126 (3, 31)						w[1118] (n=8) vs. trus[4-15]/Dftrus (n=12)	9462	2216	7246	602	8	12	12.04	31
	P value	0.3538						w[1118] (n=8) vs. Zfrp8[P]/DfZfrp8 (n=4)	9462	4017	5446	807.6	8	4	6.743	31
	P value summary	ns
	Are SDs significantly different (P < 0.05)?	No
	Bartlett's test
	Bartlett's statistic (corrected)	10.33
	P value	0.0159
	P value summary	*
	Are SDs significantly different (P < 0.05)?	Yes
	ANOVA table	SS	DF	MS	F (DFn, DFd)	P value
	Treatment (between columns)	283556994	3	94518998	F (3, 31) = 54.34	P<0.0001
	Residual (within columns)	53921516	31	1739404
	Total	337478510	34
	Model comparison	SS	DF	Probability it is correct
	Null H. All population means identical	337478510	34	<0.01%
	Alternative H: Distinct population means	53921516	31	>99.99%
	Ratio of probabilities			>9999
	Difference in AICc			56.5
	Data summary
	Number of treatments (columns)	4
	Number of values (total)	35
Area (brain lobe)	Data
	A	B	C	D
	w[1118] (n=8)	trus[4-15]/trus[35-2] (n=11)	trus[4-15]/Dftrus (n=12)	Zfrp8[P]/DfZfrp8 (n=4)
	5.934	3.752	2.663	3.604
	5.212	4.57	2.829	6.146
	7.707	4.33	1.777	6.924
	7.592	2.916	1.79	4.017
	6.062	2.991	2.329
	7.947	2.564	3.61
	6.598	3.972	3.034
	6.982	3.909	2.646
		2.024	3.122
		2.558	3.592
		5.278	3.515
			3.115
	Ordinary one-way ANOVA of Area (brain lobe)							Multiple comparisons
	Table Analyzed	Area (brain lobe)						Number of families	1
	Data sets analyzed	A-D						Number of comparisons per family	3
								Alpha	0.05
	ANOVA summary
	F	29.86						Dunnett's multiple comparisons test	Mean Diff.	95.00% CI of diff.	Below threshold?	Summary	Adjusted P Value	A-?
	P value	<0.0001						w[1118] (n=8) vs. trus[4-15]/trus[35-2] (n=11)	3.221	2.115 to 4.327	Yes	****	<0.0001	B	trus[4-15]/trus[35-2] (n=11)
	P value summary	****						w[1118] (n=8) vs. trus[4-15]/Dftrus (n=12)	3.919	2.833 to 5.005	Yes	****	<0.0001	C	trus[4-15]/Dftrus (n=12)
	Significant diff. among means (P < 0.05)?	Yes						w[1118] (n=8) vs. Zfrp8[P]/DfZfrp8 (n=4)	1.582	0.1240 to 3.039	Yes	*	0.031	D	Zfrp8[P]/DfZfrp8 (n=4)
	R squared	0.7429
								Test details	Mean 1	Mean 2	Mean Diff.	SE of diff.	n1	n2	q	DF
	Brown-Forsythe test							w[1118] (n=8) vs. trus[4-15]/trus[35-2] (n=11)	6.754	3.533	3.221	0.4479	8	11	7.192	31
	F (DFn, DFd)	3.674 (3, 31)						w[1118] (n=8) vs. trus[4-15]/Dftrus (n=12)	6.754	2.835	3.919	0.4399	8	12	8.909	31
	P value	0.0225						w[1118] (n=8) vs. Zfrp8[P]/DfZfrp8 (n=4)	6.754	5.173	1.582	0.5902	8	4	2.68	31
	P value summary	*
	Are SDs significantly different (P < 0.05)?	Yes
	Bartlett's test
	Bartlett's statistic (corrected)	5.038
	P value	0.169
	P value summary	ns
	Are SDs significantly different (P < 0.05)?	No
	ANOVA table	SS	DF	MS	F (DFn, DFd)	P value
	Treatment (between columns)	83.21	3	27.74	F (3, 31) = 29.86	P<0.0001
	Residual (within columns)	28.8	31	0.929
	Total	112	34
	Data summary
	Number of treatments (columns)	4
	Number of values (total)	35
PH3 (ventral nerve cord)	Data
	A	B	C	D
	w[1118] (n=9)	trus[4-15]/trus[35-2] (n=6)	trus[4-15]/Dftrus (n=7)	Zfrp8[P]/DfZfrp8 (n=3)
	1209	1423	2049	1767
	1732	1290	1543	507
	1453	744	776	1201
	2022	2060	1028
	1860	1645	641
	1848	1351	1033
	1434		1118
	3242
	1361
	Ordinary one-way ANOVA of PH3 (ventral nerve cord)
	Table Analyzed	PH3 (ventral nerve cord)
	Data sets analyzed	A-D
	ANOVA summary
	F	2.179
	P value	0.1207
	P value summary	ns
	Significant diff. among means (P < 0.05)?	No
	R squared	0.2374
	Brown-Forsythe test
	F (DFn, DFd)	0.1257 (3, 21)
	P value	0.9439
	P value summary	ns
	Are SDs significantly different (P < 0.05)?	No
	Bartlett's test
	Bartlett's statistic (corrected)
	P value
	P value summary
	Are SDs significantly different (P < 0.05)?
	ANOVA table	SS	DF	MS	F (DFn, DFd)	P value
	Treatment (between columns)	1886023	3	628674	F (3, 21) = 2.179	P=0.1207
	Residual (within columns)	6059251	21	288536
	Total	7945274	24
	Data summary
	Number of treatments (columns)	4
	Number of values (total)	25
Area (ventral nerve cord)	Data
	A	B	C	D
	w[1118] (n=9)	trus[4-15]/trus[35-2] (n=6)	trus[4-15]/Dftrus (n=7)	Zfrp8[P]/DfZfrp8 (n=3)
	8.688	6.957	6.248	5.489
	6.295	6.664	5.96	6.317
	6.537	6.045	5.281	3.997
	8.209	5.873	5.253
	8.925	7.174	6.552
	6.874	4.664	7.554
	9.555		6.798
	7.989
	6.686
	Ordinary one-way ANOVA of Area (ventral nerve cord)							Multiple comparisons
	Table Analyzed	Area (ventral nerve cord)						Number of families	1
	Data sets analyzed	A-D						Number of comparisons per family	3
								Alpha	0.05
	ANOVA summary
	F	5.915						Dunnett's multiple comparisons test	Mean Diff.	95.00% CI of diff.	Below threshold?	Summary	Adjusted P Value	A-?
	P value	0.0043						w[1118] (n=9) vs. trus[4-15]/trus[35-2] (n=6)	1.521	0.1301 to 2.913	Yes	*	0.0299	B	trus[4-15]/trus[35-2] (n=6)
	P value summary	**						w[1118] (n=9) vs. trus[4-15]/Dftrus (n=7)	1.516	0.1855 to 2.846	Yes	*	0.0231	C	trus[4-15]/Dftrus (n=7)
	Significant diff. among means (P < 0.05)?	Yes						w[1118] (n=9) vs. Zfrp8[P]/DfZfrp8 (n=3)	2.483	0.7234 to 4.243	Yes	**	0.0047	D	Zfrp8[P]/DfZfrp8 (n=3)
	R squared	0.458
								Test details	Mean 1	Mean 2	Mean Diff.	SE of diff.	n1	n2	q	DF
	Brown-Forsythe test							w[1118] (n=9) vs. trus[4-15]/trus[35-2] (n=6)	7.751	6.23	1.521	0.5439	9	6	2.797	21
	F (DFn, DFd)	0.6510 (3, 21)						w[1118] (n=9) vs. trus[4-15]/Dftrus (n=7)	7.751	6.235	1.516	0.5201	9	7	2.914	21
	P value	0.5911						w[1118] (n=9) vs. Zfrp8[P]/DfZfrp8 (n=3)	7.751	5.268	2.483	0.688	9	3	3.609	21
	P value summary	ns
	Are SDs significantly different (P < 0.05)?	No
	Bartlett's test
	Bartlett's statistic (corrected)
	P value
	P value summary
	Are SDs significantly different (P < 0.05)?
	ANOVA table	SS	DF	MS	F (DFn, DFd)	P value
	Treatment (between columns)	18.9	3	6.3	F (3, 21) = 5.915	P=0.0043
	Residual (within columns)	22.37	21	1.065
	Total	41.27	24
	Data summary
	Number of treatments (columns)	4
	Number of values (total)	25

## Sheet: ANOVA analysis 2
Comparisons of w1118, trus4-15/Dftrus, Zfrp8P/DfZfrp8
PH3 (wing pouch+hinge)	Data
	A	B	C
	w[1118] (n=9)	trus[4-15]/Dftrus (n=9)	Zfrp8[P]/DfZfrp8 (n=4)
	4198	4135	3589
	3779	2032	2931
	3379	1916	2280
	3490	3137	3066
	3369	2119
	3958	2271
	3140	3379
	2747	2387
	4006	1197
	Ordinary one-way ANOVA of PH3 (wing pouch+hinge)								Multiple comparisons
	Table Analyzed	PH3 (wing pouch+hinge) wo trus4-15/trus35-2							Number of families	1
	Data sets analyzed	A-C							Number of comparisons per family	2
									Alpha	0.05
	ANOVA summary
	F	5.353							Dunnett's multiple comparisons test	Mean Diff.	95.00% CI of diff.	Below threshold?	Summary	Adjusted P Value	A-?
	P value	0.0143							w[1118] (n=9) vs. trus[4-15]/Dftrus (n=9)	1055	279.4 to 1830	Yes	**	0.0078	B	trus[4-15]/Dftrus (n=9)
	P value summary	*							w[1118] (n=9) vs. Zfrp8[P]/DfZfrp8 (n=4)	596.4	-392.1 to 1585	No	ns	0.2829	C	Zfrp8[P]/DfZfrp8 (n=4)
	Significant diff. among means (P < 0.05)?	Yes
	R squared	0.3604							Test details	Mean 1	Mean 2	Mean Diff.	SE of diff.	n1	n2	q	DF
									w[1118] (n=9) vs. trus[4-15]/Dftrus (n=9)	3563	2508	1055	322.9	9	9	3.267	19
	Brown-Forsythe test								w[1118] (n=9) vs. Zfrp8[P]/DfZfrp8 (n=4)	3563	2967	596.4	411.6	9	4	1.449	19
	F (DFn, DFd)	0.9562 (2, 19)
	P value	0.4021
	P value summary	ns
	Are SDs significantly different (P < 0.05)?	No
	Bartlett's test
	Bartlett's statistic (corrected)	3.214
	P value	0.2005
	P value summary	ns
	Are SDs significantly different (P < 0.05)?	No
	ANOVA table	SS	DF	MS	F (DFn, DFd)	P value
	Treatment (between columns)	5022084	2	2511042	F (2, 19) = 5.353	P=0.0143
	Residual (within columns)	8913013	19	469106
	Total	13935097	21
	Data summary
	Number of treatments (columns)	3
	Number of values (total)	22
Area (wing pouch+hinge)	Data
	A	B	C
	w[1118] (n=9)	trus[4-15]/Dftrus (n=9)	Zfrp8[P]/DfZfrp8 (n=4)
	6.789	2.298	2.592
	6.456	4.133	4.776
	8.109	5.01	7.325
	7.422	4.718	4.697
	8.281	9.723
	8.463	5.549
	11.177	6.274
	8.92	3.1
	8.188	3.426
	Ordinary one-way ANOVA of PH3 (wing pouch+hinge)								Multiple comparisons
	Table Analyzed	Area (wing pouch+hinge) wo trus4-15/trus35-2							Number of families	1
	Data sets analyzed	A-C							Number of comparisons per family	2
									Alpha	0.05
	ANOVA summary
	F	8.534							Dunnett's multiple comparisons test	Mean Diff.	95.00% CI of diff.	Below threshold?	Summary	Adjusted P Value	A-?
	P value	0.0023							w[1118] (n=9) vs. trus[4-15]/Dftrus (n=9)	3.286	1.196 to 5.376	Yes	**	0.0025	B	trus[4-15]/Dftrus (n=9)
	P value summary	**							w[1118] (n=9) vs. Zfrp8[P]/DfZfrp8 (n=4)	3.353	0.6890 to 6.017	Yes	*	0.0134	C	Zfrp8[P]/DfZfrp8 (n=4)
	Significant diff. among means (P < 0.05)?	Yes
	R squared	0.4732							Test details	Mean 1	Mean 2	Mean Diff.	SE of diff.	n1	n2	q	DF
									w[1118] (n=9) vs. trus[4-15]/Dftrus (n=9)	8.201	4.915	3.286	0.8702	9	9	3.776	19
	Brown-Forsythe test								w[1118] (n=9) vs. Zfrp8[P]/DfZfrp8 (n=4)	8.201	4.848	3.353	1.109	9	4	3.023	19
	F (DFn, DFd)	0.5119 (2, 19)
	P value	0.6074
	P value summary	ns
	Are SDs significantly different (P < 0.05)?	No
	Bartlett's test
	Bartlett's statistic (corrected)	1.56
	P value	0.4585
	P value summary	ns
	Are SDs significantly different (P < 0.05)?	No
	ANOVA table	SS	DF	MS	F (DFn, DFd)	P value
	Treatment (between columns)	58.16	2	29.08	F (2, 19) = 8.534	P=0.0023
	Residual (within columns)	64.74	19	3.407
	Total	122.9	21
	Data summary
	Number of treatments (columns)	3
	Number of values (total)	22

## Sheet: Summary_w1118
		tissue	ROI area (px)	Conversion factor	magnifucation	ROI area (um2)	ROI area (10-2mm2)	ROI area (mm2)	# of PH3 positive cells in the area	# of PH3 positive cells per mm2	ROI area (10-2mm2)	# of PH3 positive cells per mm2
											w[1118] wing pouch + hinge	w[1118] wing pouch + hinge
1	091721_w1118_1_wing pouch	wing pouch+hinge	394010	0.1723	x20, x1.0	67888	6.789	0.067888	285	4198	6.789	4198
2	091721_w1118_2_wing pouch	wing pouch+hinge	183565	0.3517	x20, x0.7	64560	6.456	0.06456	244	3779	6.456	3779
4	091721_w1118_4_wing pouch	wing pouch+hinge	169390	0.4787	x20, x0.6	81087	8.109	0.081087	274	3379	8.109	3379
	083123_w1118_1	wing pouch+hinge	155049	0.4787	x20, x0.6	74222	7.4222	0.074222	259	3489.53	7.422	3490
	083123_w1118_2	wing pouch+hinge	172979	0.4787	x20, x0.6	82805	8.2805	0.082805	279	3369.36	8.281	3369
	083123_w1118_3	wing pouch+hinge	176798	0.4787	x20, x0.6	84633.2	8.4633	0.084633	335	3958.27	8.463	3958
	083123_w1118_8	wing pouch+hinge	233488	0.4787	x20, x0.6	111771	11.1771	0.111771	351	3140.35	11.177	3140
	083123_w1118_12	wing pouch+hinge	186329	0.4787	x20, x0.6	89195.7	8.9196	0.089196	245	2746.76	8.92	2747
	083123_w1118_13	wing pouch+hinge	171036	0.4787	x20, x0.6	81874.9	8.1875	0.081875	328	4006.11	8.188	4006
											w[1118] brain lobe	w[1118] brain lobe
5	091721_w1118_5_BLL	brain lobe_L	123959	0.4787	x20, x0.6	59339	5.934	0.059339	468	7887	5.934	7887
6	091721_w1118_6_BLL	brain lobe_L	108886	0.4787	x20, x0.6	52124	5.212	0.052124	328	6293	5.212	6293
	083123_w1118_5	brain lobe_L	160991	0.4787	x20, x0.6	77066.4	7.7066	0.077066	756	9809.77	7.707	9810
	083123_w1118_6	brain lobe_R	158602	0.4787	x20, x0.6	75922.8	7.5923	0.075923	771	10155	7.592	10115
	083123_w1118_7	brain lobe_R	126636	0.4787	x20, x0.6	60620.7	6.0621	0.060621	638	10524.4	6.062	10524
	083123_w1118_9	brain lobe_L	166010	0.4787	x20, x0.6	79469	7.9469	0.079469	727	9148.22	7.947	9148
	083123_w1118_11	brain lobe_R	137833	0.4787	x20, x0.6	65980.7	6.5981	0.065981	799	12109.5	6.598	12110
	083123_w1118_14	brain lobe_L	145859	0.4787	x20, x0.6	69822.7	6.9823	0.069823	685	9810.52	6.982	9811
											w[1118] ventral nerve cord	w[1118] ventral nerve cord
3	091721_w1118_3_VNC	ventral nerve cord	181491	0.4787	x20, x0.6	86880	8.688	0.08688	105	1209	8.688	1209
5	091721_w1118_5_VNC	ventral nerve cord	131492	0.4787	x20, x0.6	62945	6.295	0.062945	109	1732	6.295	1732
6	091721_w1118_6_VNC	ventral nerve cord	136562	0.4787	x20, x0.6	65372	6.537	0.065372	95	1453	6.537	1453
	083123_w1118_5	ventral nerve cord	171478	0.4787	x20, x0.6	82086.5	8.2087	0.082087	166	2022.24	8.209	2022
	083123_w1118_6	ventral nerve cord	186448	0.4787	x20, x0.6	89252.7	8.9253	0.089253	166	1859.88	8.925	1860
	083123_w1118_7	ventral nerve cord	143593	0.4787	x20, x0.6	68738	6.8738	0.068738	127	1847.6	6.874	1848
	083123_w1118_10	ventral nerve cord	199599	0.4787	x20, x0.6	95548	9.5548	0.095548	137	1433.83	9.555	1434
	083123_w1118_11	ventral nerve cord	166885	0.4787	x20, x0.6	79887.8	7.9888	0.079888	259	3242.04	7.989	3217
	083123_w1118_14	ventral nerve cord	139665	0.4787	x20, x0.6	66857.6	6.6858	0.066858	91	1361.09	6.686	1361

## Sheet: Summary_trus4-15_trus35-2
		tissue	ROI area (px)	Conversion factor	magnifucation	ROI area (um2)	ROI area (mm2)	# of PH3 positive cells in the area	# of PH3 positive cells per mm2	ROI area (10-2 mm2)	# of PH3 positive cells per mm2
										trus[4-15]/trus[35-2] wing pouch+hinge	trus[4-15]/trus[35-2] wing pouch+hinge
2	101221_trus4-15_35-2_day14_2_wing pouch.tif	wing pouch+hinge	251341	0.1723	x20, x1.0	43306.1	0.043306	162	3740.82	4.331	3741
3	101221_trus4-15_35-2_day14_3_wing pouch.tif	wing pouch+hinge	115686	0.4787	x20, x0.6	55378.9	0.055379	159	2871	5.5379	2871
5	101221_trus4-15_35-2_day14_5_wing pouch.tif	wing pouch+hinge	230269	0.4787	x20, x0.6	110230	0.11023	507	4599	11.023	4599
10	101221_trus4-15_35-2_day14_10_wing pouch.tif	wing pouch+hinge	165982	0.4787	x20, x0.6	79455.6	0.079456	381	4795	7.9456	4795
12	101221_trus4-15_35-2_day14_12_wing pouch.tif	wing pouch+hinge	413440	0.1723	x20, x1.0	71235.7	0.071236	413	5798	7.1236	5798
4	091321_trus4-15_35-2_day15_4_wing pouch.tif	wing pouch+hinge	432447	0.1723	x20, x1.0	74510.6	0.074511	238	3194	7.4511	3194
6	091321_trus4-15_35-2_day15_6_wing pouch.tif	wing pouch+hinge	288292	0.1723	x20, x1.0	49672.7	0.049673	75	1510	4.9673	1510
1	090921_trus4-15_35-2_day13_1_wing pouch.tif	wing pouch+hinge	265331	0.4787	x20, x0.6	127014	0.127013	436	3629	12.7013	3629
3	090921_trus4-15_35-2_day13_3_wing pouch.tif	wing pouch+hinge	223730	0.4787	x20, x0.6	107100	0.1071	420	3922	10.71	3922
8	090921_trus4-15_35-2_day13_8_wing pouch.tif	wing pouch+hinge	146517	0.4787	x20, x0.6	70137.7	0.070138	54	770	7.0138	770
2	100621_trus4-15_35-2_day16_2_wing pouch	wing pouch+hinge	293742	0.4787	x20, x0.6	140614	0.140614	274	1949	14.0614	1949
3	100621_trus4-15_35-2_day16_3_wing pouch	wing pouch+hinge	253906	0.4787	x20, x0.6	121545	0.121545	233	1917	12.1545	1917
										trus[4-15]/trus[35-2] brain lobe	trus[4-15]/trus[35-2] brain lobe
1	101221_trus4-15_35-2_day14_1_BLL.tif	brain lobe-L	78385	0.4787	x20, x0.6	37523	0.037523	57	1519	3.752	1519
4	101221_trus4-15_35-2_day14_4_BLL.tif	brain lobe-L	95463	0.4787	x20, x0.6	45698	0.045698	102	2232	4.57	2232
6	101221_trus4-15_35-2_day14_6_BLL.tif	brain lobe-L	90453	0.4787	x20, x0.6	43300	0.0433	186	4296	4.33	4296
9	101221_trus4-15_35-2_day14_9_BLR.tif	brain lobe-R	60918	0.4787	x20, x0.6	29161	0.029161	88	3018	2.916	3018
11	101221_trus4-15_35-2_day14_11_BLL.tif	brain lobe-L	62483	0.4787	x20, x0.6	29911	0.029911	93	3109	2.991	3109
13	101221_trus4-15_35-2_day14_13_BLL.tif	brain lobe-L	53565	0.4787	x20, x0.6	25642	0.025642	96	3743	2.564	3743
1	091321_trus4-15_35-2_day15_1_BLR.tif	brain lobe-R	82967	0.4787	x20, x0.6	39716	0.039716	169	4255	3.972	4255
3	091321_trus4-15_35-2_day15_3_BLL.tif	brain lobe-L	81659	0.4787	x20, x0.6	39090	0.03909	130	3326	3.909	3326
2	090921_trus4-15_35-2_day13_2_BLL.tif	brain lobe-L	42270	0.4787	x20, x0.6	20235	0.020235	71	3509	2.024	3509
7	090921_trus4-15_35-2_day13_7_BLR.tif	brain lobe-R	53430	0.4787	x20, x0.6	25577	0.025577	81	3167	2.558	3167
1	100621_trus4-15_35-2_day16_1_BLL.tif	BLL	110256	0.4787	x20, x0.6	52780	0.05278	56	1061	5.278	1061
										trus[4-15]/trus[35-2] ventral nerve cord	trus[4-15]/trus[35-2] ventral nerve cord
4	101221_trus4-15_35-2_day14_4_VNC.tif	ventral nerve cord	145339	0.4787	x20, x0.6	69574	0.069574	99	1423	6.9574	1423
6	101221_trus4-15_35-2_day14_6_VNC.tif	ventral nerve cord	139200	0.4787	x20, x0.6	66635	0.066635	86	1290	6.6635	1290
11	101221_trus4-15_35-2_day14_11_VNC.tif	ventral nerve cord	125273	0.4787	x20, x0.6	60447	0.060447	45	744	6.0447	744
13	101221_trus4-15_35-2_day14_13_VNC.tif	ventral nerve cord	122689	0.4787	x20, x0.6	58731	0.058731	121	2060	5.8731	2060
1	091321_trus4-15_35-2_day15_1_VNC.tif	ventral nerve cord	149871	0.4787	x20, x0.6	71743	0.071743	118	1645	7.1743	1645
2	090921_trus4-15_35-2_day13_2_VNC.tif	ventral nerve cord	97422	0.4787	x20, x0.6	46636	0.046636	63	1351	4.6636	1351

## Sheet: Summary_trus4-15_Dftrus
		tissue	ROI area (px)	Conversion factor	magnifucation	ROI area (um2)	ROI area (mm2)	# of PH3 positive cells in the area	# of PH3 positive cells per mm2	ROI area (10-2 mm2)
									trus[4-15]/Dftrus wing pouch+hinge	trus[4-15]/Dftrus wing pouch+hinge
2	101221_trus4-15_Dftrus_day16_2_wing pouch.tif	wing pouch+hinge	133346	0.1723	x20, x1.0	22976	0.022976	95	4135	2.2976
2	083021_trus4-15_Dftrus)day13_2_wing pouch.tif	wing pouch+hinge	239886	0.1723	x20, x1	41332	0.041332	84	2032	4.1332
1	091021_trus4-15_Dftrus_day17_1_wing pouch.tif	wing pouch+hinge	290761	0.1723	x20, x1	50098	0.050098	96	1916	5.0098
2	091021_trus4-15_Dftrus_day17_2_wing pouch.tif	wing pouch+hinge	273850	0.1723	x20, x1	47184	0.047184	148	3137	4.7184
3	091021_trus4-15_Dftrus_day17_3_wing pouch.tif	wing pouch+hinge	203109	0.4787	x20, x0.6	97228	0.097228	206	2119	9.7228
8	091021_trus4-15_Dftrus_day17_8_wing pouch.tif	wing pouch+hinge	322069	0.1723	x20, x1	55492	0.055492	126	2271	5.5492
1	091021_trus4-15_Dftrus_day18_1_wing pouch.tif	wing pouch+hinge	364115	0.1723	x20, x1	62737	0.062737	212	3379	6.2737
1	082621_trus4-15_Dftrus_day12_1_wing pouch	wing puch+hinge	179942	0.1723	x20, x1	31004	0.031004	74	2387	3.1004
2	082621_trus4-15_Dftrus_day12_2_wing pouch	wing puch+hinge	198847	0.1723	x20, x1	34261	0.034261	41	1197	3.4261
									trus[4-15]/Dftrus brain lobe	trus[4-15]/Dftrus brain lobe
1	101221_trus4-15_Dftrus_day16_1_BLL.tif	brain lobe-L	55624	0.4787	x20, x0.6	26627	0.026627	90	3380	2.663
3	101221_trus4-15_Dftrus_day16_3_BLR.tif	brain lobe-R	59101	0.4787	x20, x0.6	28292	0.028292	69	2439	2.829
4	101221_trus4-15_Dftrus_day16_4_BLL.tif	brain lobe-L	37122	0.4787	x20, x0.6	17770	0.01777	32	1801	1.777
5	101221_trus4-15_Dftrus_day16_5_BLL.tif	brain lobe-L	37396	0.4787	x20, x0.6	17901	0.017901	44	2458	1.79
6	101221_trus4-15_Dftrus_day16_6_BLL.tif	brain lobe-L	48656	0.4787	x20, x0.6	23292	0.023292	86	3692	2.329
1	083021_trus4-15_Dftrus)day13_1_BLR.tif	BLR	75429	0.4787	x20, x0.6	36108	0.036108	71	1966	3.61
5	091021_trus4-15_Dftrus_day17_5_BLL.tif	BLL	63379	0.4787	x20, x0.6	30340	0.03034	56	1846	3.034
7	091021_trus4-15_Dftrus_day17_7_BLL.tif	BLL	55281	0.4787	x20, x0.6	26463	0.026463	30	1133	2.646
4	082621_trus4-15_Dftrus_day12_4_BLL	BLL	65208	0.4787	x20, x0.6	31215	0.031215	71	2275	3.122
5	082621_trus4-15_Dftrus_day12_5_BLL	BLL	75048	0.4787	x20, x0.6	35925	0.035925	68	1892	3.592
6	082621_trus4-15_Dftrus_day12_6_BLL	BLL	73419	0.4787	x20, x0.6	35146	0.035146	64	1821	3.515
7	082621_trus4-15_Dftrus_day12_6_BLL	BLL	65073	0.4787	x20, x0.6	31150	0.03115	59	1894	3.115
									trus[4-15]/Dftrus ventral nerve cord	trus[4-15]/Dftrus ventral nerve cord
1	101221_trus4-15_Dftrus_day16_1_VNC.tif	ventral nerve cord	130518	0.4787	x20, x0.6	62479	0.062479	128	2049	6.2479
3	101221_trus4-15_Dftrus_day16_3_VNC.tif	ventral nerve cord	124508	0.4787	x20, x0.6	59602	0.059602	92	1543	5.9602
4	101221_trus4-15_Dftrus_day16_4_VNC.tif	ventral nerve cord	110312	0.4787	x20, x0.6	52806	0.052806	41	776	5.2806
5	101221_trus4-15_Dftrus_day16_5_VNC.tif	ventral nerve cord	109730	0.4787	x20, x0.6	52528	0.052528	54	1028	5.2528
7	091021_trus4-15_Dftrus_day17_7_VNC.tif	ventral nerve cord	136865	0.4787	x20, x0.6	65517	0.065517	42	641	6.5517
4	082621_trus4-15_Dftrus_day12_4_VNC	VNC	157800	0.4787	x20, x0.6	75539	0.075539	78	1033	7.5539
7	082621_trus4-15_Dftrus_day12_6_VNC	VNC	142002	0.4787	x20, x0.6	67976	0.067976	76	1118	6.7976

## Sheet: Summary_Zfrp8_DfZfrp8
		tissue	ROI area (px)	Conversion factor	magnifucation	ROI area (um2)	ROI area (mm2)	# of PH3 positive cells in the area	# of PH3 positive cells per mm2	ROI area (10-2mm2)	# of PH3 positive cells per mm2
										Zfrp8[P]/DfZfrp8 wing pouch + hinge	Zfrp8[P]/DfZfrp8 wing pouch + hinge
2	060921_Zfrp8_DfZfrp8_2_wing pouch	wing pouch + hinge	150411	0.1723	x20, x1	25916	0.025916	93	3589	2.5916	3589
6	060921_Zfrp8_DfZfrp8_6_wing pouch	wing pouch + hinge	277212	0.1723	x20, x1	47764	0.047764	140	2931	4.7764	2931
7	060921_Zfrp8_DfZfrp8_7_wing pouch	wing pouch + hinge	425117	0.1723	x20, x1	73248	0.073248	167	2280	7.3248	2280
8	060921_Zfrp8_DfZfrp8_8_wing pouch	wing pouch + hinge	272610	0.1723	x20, x1	46971	0.046971	144	3066	4.6971	3066
										Zfrp8[P]/DfZfrp8 brain lobe	Zfrp8[P]/DfZfrp8 brain lobe
1	060921_Zfrp8_DfZfrp8_1_BLR	BLR	75292	0.4787	x20, x0.6	36042	0.036042	227	7462	3.604	7462
3	060921_Zfrp8_DfZfrp8_3_BLL	BLL	128398	0.4787	x20, x0.6	61464	0.061464	200	3254	6.146	3254
4	060921_Zfrp8_DfZfrp8_4_BLR	BLR	123752	0.4787	x20, x0.6	59240	0.05924	143	2414	6.924	2414
5	060921_Zfrp8_DfZfrp8_5_BLL	BLL	83924	0.4787	x20, x0.6	40174	0.040174	118	2937	4.017	2937
										Zfrp8[P]/DfZfrp8 ventral nerve cord	Zfrp8[P]/DfZfrp8 ventral nerve cord
1	060921_Zfrp8_DfZfrp8_1_VNC	VNC	114664	0.4787	x20, x0.6	54890	0.05489	97	1767	5.489	1767
4	060921_Zfrp8_DfZfrp8_4_VNC	VNC	131970	0.4787	x20, x0.6	63174	0.063174	32	507	6.3174	507
5	060921_Zfrp8_DfZfrp8_5_VNC	VNC	83488	0.4787	x20, x0.6	39966	0.039966	48	1201	3.9966	1201
