# Supplementary material for: Drosophila Trus, the orthologue of mammalian PDCD2L, is required for proper cell proliferation, larval developmental timing, and oogenesis
Source: PLoS Genet. 2025 Jun 27;21(6):e1011469. doi: 10.1371/journal.pgen.1011469 (PMC12331172; doi:10.1371/journal.pgen.1011469)
Supplement: S3 File — (XLSX) [file pgen.1011469.s016.xlsx]

## Sheet: Prism ANOVA analyses 
Data						Ordinary one-way ANOVA of trusRNAi wing size
A	B	C	D			Table Analyzed	trusRNAi wing size
UAS-trusRNAi	en>UAS-trusRNAi	en,ci>UAS-trusRNAi	nub>UAS-trusRNAi			Data sets analyzed	A-D
1.6705	1.1596	1.0837	1.1371
1.8101	1.3444	0.8925	0.4806			ANOVA summary
1.91	1.3275	1.0534	0.7803			F	208.6
1.8233	1.4009	1.0563	0.98			P value	<0.0001
1.9359	1.1226	0.8393	0.978			P value summary	****
1.9043	1.328	0.7824	0.9425			Significant diff. among means (P < 0.05)?	Yes
1.8924	1.3829	1.0059	0.7006			R squared	0.8743
1.7846	1.3369	0.9071	0.9038
1.849	1.1191	0.9568	0.8309			Brown-Forsythe test
1.8851	1.3728	1.1274	0.7383			F (DFn, DFd)	7.869 (3, 90)
1.8112	1.3584	1.1213	1.1693			P value	0.0001
1.813	1.1502	1.0705	1.2183			P value summary	***
1.8626	1.1318	0.9795	0.5249			Are SDs significantly different (P < 0.05)?	Yes
1.846	0.6886	0.995	0.6392
1.883	1.2391	0.9529	0.7725			Bartlett's test
1.965	0.7362	1.2227	0.3954			Bartlett's statistic (corrected)	34.39
1.8015	1.1567	0.7215	0.8792			P value	<0.0001
1.8402	1	1.2082	0.9295			P value summary	****
1.8251	1.1031	0.9855	0.7372			Are SDs significantly different (P < 0.05)?	Yes
1.8775	0.9415	1.0469
1.9468	1.0074	1.1754				ANOVA table	SS	DF	MS	F (DFn, DFd)	P value
1.9225	1.0354					Treatment (between columns)	15.8	3	5.266	F (3, 90) = 208.6	P<0.0001
1.9341	0.9468					Residual (within columns)	2.271	90	0.02524
1.8776	1.1018					Total	18.07	93
1.8734	1.1815
1.9773						Data summary
1.7776						Number of treatments (columns)	4
1.8674						Number of values (total)	94
1.9284
						Multiple comparisons
						Number of families	1
						Number of comparisons per family	3
						Alpha	0.05
						Dunnett's multiple comparisons test	Mean Diff.	95.00% CI of diff.	Below threshold?	Summary	Adjusted P Value	A-?
						UAS-trusRNAi vs. en>UAS-trusRNAi	0.7184	0.6143 to 0.8226	Yes	****	<0.0001	B	en>UAS-trusRNAi
						UAS-trusRNAi vs. en,ci>UAS-trusRNAi	0.8566	0.7472 to 0.9659	Yes	****	<0.0001	C	en,ci>UAS-trusRNAi
						UAS-trusRNAi vs. nub>UAS-trusRNAi	1.037	0.9244 to 1.150	Yes	****	<0.0001	D	nub>UAS-trusRNAi
						Test details	Mean 1	Mean 2	Mean Diff.	SE of diff.	n1	n2	q	DF
						UAS-trusRNAi vs. en>UAS-trusRNAi	1.865	1.147	0.7184	0.04336	29	25	16.57	90
						UAS-trusRNAi vs. en,ci>UAS-trusRNAi	1.865	1.009	0.8566	0.04552	29	21	18.82	90
						UAS-trusRNAi vs. nub>UAS-trusRNAi	1.865	0.8283	1.037	0.04689	29	19	22.12	90

## Sheet: Data wing size
TrusRNAiGD22067						en>mRFP, TrusRNAiGD22067							en,ci>GFP, TrusRNAiGD22067							nub>TrusRNAiGD22067
imaged date	file name	image #	area (Pixel)	area (mm^2)	area (mm^2)	imaged date	file name	image #	area (Pixel)	area (mm^2)	area (mm^2)		imaged date	file name	image #	area (Pixel)	area (mm^2)	area (mm^2)		imaged date	file name	image #	area (Pixel)	area (mm^2)	area (mm^2)
2021-05-20	i22067_00001	1	1339891	1.67054	1.6705	2021-06-29	en>mRFP_i22067_00001	1	930074	1.15959	1.1596		2021-05-20	enci>i22067_00013	1	869189	1.08368	1.0837		2021-06-28	nub>i22067_00001	1	912031	1.13709	1.1371
	i22067_00004	2	1451826	1.81009	1.8101		en>mRFP_i22067_00002	2	1078345	1.34445	1.3444			enci>i22067_00014	2	715869	0.892524	0.8925			nub>i22067_00003	2	385436	0.48055	0.4806
	i22067_00005	3	1531955	1.91	1.91		en>mRFP_i22067_00003	3	1064748	1.3275	1.3275			enci>i22067_00015	3	844941	1.05345	1.0534			nub>i22067_00004	3	625873	0.78032	0.7803
	i22067_00006	4	1462384	1.82326	1.8233		en>mRFP_i22067_00004	4	1123643	1.40092	1.4009			enci>i22067_00016	4	847196	1.05626	1.0563			nub>i22067_00006	4	786048	0.980021	0.98
	i22067_00007	5	1552704	1.93586	1.9359		en>mRFP_i22067_00005	5	900408	1.1226	1.1226			enci>i22067_00017	5	673174	0.839293	0.8393			nub>i22067_000010	5	784423	0.977995	0.978
2021-06-29	i22067_00008	6	1527394	1.90431	1.9043		en>mRFP_i22067_00006	6	1065152	1.328	1.328		2021-06-29	enci_i22067_00026	6	627569	0.782434	0.7824			nub>i22067_000011	6	755924	0.942463	0.9425
	i22067_00044	7	1517860	1.89242	1.8924		en>mRFP_i22067_00007	7	1109194	1.38291	1.3829			enci_i22067_00027	7	806831	1.00593	1.0059			nub>i22067_000012	7	641357	0.799625	0.7006
	i22067_00045	8	1431346	1.78456	1.7846		en>mRFP_i22067_00008	8	1072319	1.33694	1.3369			enci_i22067_00028	8	727546	0.907083	0.9071			nub>i22067_000013	8	724899	0.903782	0.9038
	i22067_00046	9	1482984	1.84894	1.849		en>mRFP_i22067_00009	9	897630	1.11914	1.1191			enci_i22067_00031	9	767438	0.956819	0.9568			nub>i22067_000014	9	666416	0.830867	0.8309
	i22067_00047	10	1511993	1.88511	1.8851		en>mRFP_i22067_00010	10	1101119	1.37284	1.3728			enci_i22067_00032	10	904290	1.12744	1.1274			nub>i22067_000015	10	592199	0.738336	0.7383
	i22067_00048	11	1452715	1.8112	1.8112		en>mRFP_i22067_00011	11	1089512	1.35837	1.3584			enci_i22067_00033	11	899389	1.12133	1.1213			nub>i22067_000016	11	937830	1.16926	1.1693
	i22067_00049	12	1454141	1.81298	1.813		en>mRFP_i22067_00012	12	922506	1.15015	1.1502			enci_i22067_00034	12	858618	1.0705	1.0705			nub>i22067_000017	12	977138	1.21827	1.2183
	i22067_00050	13	1493957	1.86262	1.8626		en>mRFP_i22067_00013	13	907778	1.13179	1.1318			enci_i22067_00035	13	785605	0.979469	0.9795			nub>i22067_000018	13	420977	0.524861	0.5249
	i22067_00051	14	1480655	1.84604	1.846		en>mRFP_i22067_00014	14	552344	0.688646	0.6886			enci_i22067_00036	14	798047	0.994981	0.995			nub>i22067_000022	14	512712	0.639234	0.6392
	i22067_00053	15	1510268	1.88296	1.883		en>mRFP_i22067_00015	15	993867	1.23912	1.2391			enci_i22067_00037	15	764329	0.952942	0.9529			nub>i22067_000023	15	619639	0.772547	0.7725
	i22067_00054	16	1576048	1.96497	1.965		en>mRFP_i22067_00016	16	590503	0.736221	0.7362			enci_i22067_00038	16	980675	1.22268	1.2227			nub>i22067_000024	16	317147	0.395409	0.3954
	i22067_00055	17	1444952	1.80152	1.8015		en>mRFP_i22067_00017	17	927785	1.15673	1.1567			enci_i22067_00039	17	578715	0.721525	0.7215			nub>i22067_000025	17	705215	0.879241	0.8792
	i22067_00056	18	1475947	1.84017	1.8402		en>mRFP_i22067_00018	18	802075	1	1			enci_i22067_00040	18	969099	1.20824	1.2082			nub>i22067_000026	18	745551	0.929531	0.9295
	i22067_00057	19	1463835	1.82507	1.8251		en>mRFP_i22067_00019	19	884814	1.10316	1.1031			enci_i22067_00041	19	790450	0.985509	0.9855			nub>i22067_000027	19	591294	0.737208	0.7372
	i22067_00058	20	1505901	1.87751	1.8775		en>mRFP_i22067_00020	20	755180	0.941536	0.9415			enci_i22067_00042	20	839725	1.04694	1.0469
	i22067_00059	21	1561485	1.94681	1.9468		en>mRFP_i22067_00021	21	807977	1.00736	1.0074			enci_i22067_00043	21	942731	1.17537	1.1754			nub>i22067_00002	torn
	i22067_00060	22	1542004	1.92252	1.9225		en>mRFP_i22067_00022	22	830483	1.03542	1.0354										nub>i22067_00005	torn folded
	i22067_00061	23	1551252	1.93405	1.9341		en>mRFP_i22067_00023	23	759439	0.946846	0.9468										nub>i22067_00007	torn folded
	i22067_00062	24	1505952	1.87758	1.8776		en>mRFP_i22067_00024	24	883700	1.10177	1.1018										nub>i22067_00008	torn folded
	i22067_00063	25	1502629	1.87343	1.8734		en>mRFP_i22067_00025	25	947683	1.18154	1.1815										nub>i22067_00009	torn folded
	i22067_00064	26	1585902	1.97726	1.9773																nub>i22067_000019	folded
	i22067_00065	27	1425797	1.77764	1.7776																nub>i22067_000021	torn
	i22067_00066	28	1497786	1.86739	1.8674
	i22067_00067	29	1546714	1.9284	1.9284
Average			1.49615e+06	1.86535		Average			919931	1.14694			Average			809116	1.00878			Average			668532	0.833506
STDEV.P			51805.8	0.0645899		STDEV.P			151027	0.188296			STDEV.P			103386	0.128898			STDEV.P			174463	0.217515
														enci_i22067_00029
														enci_i22067_00030	torn large part
